# Supplementary material for: Pilot Study for the Assessment of the Best Radiomic Features for Bosniak Cyst Classification Using Phantom and Radiologist Inter-Observer Selection
Source: Diagnostics (Basel). 2023 Apr 10;13(8):1384. doi: 10.3390/diagnostics13081384 (PMC10137782; doi:10.3390/diagnostics13081384)
Supplement: Supplementary file 1 [file diagnostics-13-01384-s001.zip]

Archive with 1 entries (1 files):
- diagnostics-2300321-supplementary.pdf
